# Supplementary material for: Connectivity Homology Enables Inter-Species Network Models of Synthetic Lethality
Source: PLoS Comput Biol. 2015 Oct 9;11(10):e1004506. doi: 10.1371/journal.pcbi.1004506 (PMC4599967; doi:10.1371/journal.pcbi.1004506)
Supplement: S3 Table — Columns 4–5 describe results of ANOVAs of nested general linear models of SINaTRA, then SINaTRA plus each of the methods. Only functional similarity provides an improved model when combined with SINaTRA. (XLSX) [file pcbi.1004506.s019.xlsx]

## Sheet: Sheet1
Data	Individual AUC	Model+SINaTRA	ChiSq	p-value
SINaTRA	0.8603	-	-	-
Genetic homology	0.519	0.8603	0.16962	0.6804
Genetic homology (homologs only)	0.5171	0.8801	0.21458	0.6432
Structural similarity	0.5016	0.8602	1.5494	0.2132
Functional similarity (binary)	0.7876	0.8981	407.66	<2.2e-16
Functional similarity (discrete)	0.8069	0.8958	445.09	<2.2e-16
Univariate connectivity	0.4463	0.8603	0.0014578	0.9695
NOTE: AUCs in this table were calculated from the GLMs in R using package Deducer.
