# Supplementary material for: Connectivity Homology Enables Inter-Species Network Models of Synthetic Lethality
Source: PLoS Comput Biol. 2015 Oct 9;11(10):e1004506. doi: 10.1371/journal.pcbi.1004506 (PMC4599967; doi:10.1371/journal.pcbi.1004506)
Supplement: S6 Table — OR and p-values are calculated using Fisher’s exact test. (XLSX) [file pcbi.1004506.s022.xlsx]

## Sheet: Sheet1
TISSUES:
	All
		Removed: 0	remaining: 16886	expected removed: 0	expected remaining: 16886
		OR = nan	p = 1.000000
	Gallbladder
		Removed: 102	remaining: 16784	expected removed: 95	expected remaining: 16790
		OR = 1.074068	p = 0.668224
	Stomach 2
		Removed: 272	remaining: 16614	expected removed: 294	expected remaining: 16591
		OR = 0.923889	p = 0.351466
	Rectum
		Removed: 70	remaining: 16816	expected removed: 146	expected remaining: 16739
		OR = 0.477257	p = 0.000000
	Duodenum
		Removed: 1038	remaining: 15848	expected removed: 610	expected remaining: 16275
		OR = 1.747487	p = 0.000000
	Bone marrow
		Removed: 93	remaining: 16793	expected removed: 89	expected remaining: 16796
		OR = 1.045130	p = 0.823629
	Urinary bladder
		Removed: 780	remaining: 16106	expected removed: 440	expected remaining: 16445
		OR = 1.810040	p = 0.000000
	Small intestine
		Removed: 1653	remaining: 15233	expected removed: 826	expected remaining: 16059
		OR = 2.109725	p = 0.000000
	Nasopharynx
		Removed: 330	remaining: 16556	expected removed: 294	expected remaining: 16591
		OR = 1.124822	p = 0.157236
	Stomach 1
		Removed: 412	remaining: 16474	expected removed: 304	expected remaining: 16581
		OR = 1.364066	p = 0.000051
	Epididymis
		Removed: 69	remaining: 16817	expected removed: 81	expected remaining: 16804
		OR = 0.851193	p = 0.327724
	Bronchus
		Removed: 684	remaining: 16202	expected removed: 456	expected remaining: 16429
		OR = 1.521016	p = 0.000000
	Fallopian tube
		Removed: 752	remaining: 16134	expected removed: 522	expected remaining: 16363
		OR = 1.461061	p = 0.000000
	Adrenal gland
		Removed: 88	remaining: 16798	expected removed: 103	expected remaining: 16782
		OR = 0.853555	p = 0.277611
	Thyroid gland
		Removed: 139	remaining: 16747	expected removed: 152	expected remaining: 16733
		OR = 0.913709	p = 0.444875
	Skin 2
		Removed: 99	remaining: 16787	expected removed: 111	expected remaining: 16774
		OR = 0.891201	p = 0.407329
	Prostate
		Removed: 56	remaining: 16830	expected removed: 82	expected remaining: 16803
		OR = 0.681831	p = 0.026760
	Seminal vesicle
		Removed: 320	remaining: 16566	expected removed: 184	expected remaining: 16701
		OR = 1.753303	p = 0.000000
	Esophagus
		Removed: 684	remaining: 16202	expected removed: 453	expected remaining: 16432
		OR = 1.531368	p = 0.000000
	Placenta
		Removed: 371	remaining: 16515	expected removed: 320	expected remaining: 16565
		OR = 1.162885	p = 0.054549
	Parathyroid gland
		Removed: 640	remaining: 16246	expected removed: 420	expected remaining: 16465
		OR = 1.544351	p = 0.000000
	Testis
		Removed: 790	remaining: 16096	expected removed: 488	expected remaining: 16397
		OR = 1.649125	p = 0.000000
	Oral mucosa
		Removed: 372	remaining: 16514	expected removed: 338	expected remaining: 16547
		OR = 1.102791	p = 0.210652
	Salivary gland
		Removed: 217	remaining: 16669	expected removed: 261	expected remaining: 16624
		OR = 0.829173	p = 0.042776
	Lymph node
		Removed: 80	remaining: 16806	expected removed: 89	expected remaining: 16796
		OR = 0.898342	p = 0.489041
	Vagina
		Removed: 157	remaining: 16729	expected removed: 171	expected remaining: 16714
		OR = 0.917305	p = 0.438012
	Tonsil
		Removed: 652	remaining: 16234	expected removed: 453	expected remaining: 16432
		OR = 1.456848	p = 0.000000
	Appendix
		Removed: 288	remaining: 16598	expected removed: 237	expected remaining: 16648
		OR = 1.218851	p = 0.027761
	Pancreas
		Removed: 150	remaining: 16736	expected removed: 172	expected remaining: 16713
		OR = 0.870895	p = 0.218634
	Heart muscle
		Removed: 144	remaining: 16742	expected removed: 185	expected remaining: 16700
		OR = 0.776426	p = 0.023182
	Cervix, uterine
		Removed: 123	remaining: 16763	expected removed: 145	expected remaining: 16740
		OR = 0.847112	p = 0.177957
	Skeletal muscle
		Removed: 66	remaining: 16820	expected removed: 84	expected remaining: 16801
		OR = 0.784827	p = 0.141824
	Kidney
		Removed: 170	remaining: 16716	expected removed: 146	expected remaining: 16739
		OR = 1.165986	p = 0.193540
	Lung
		Removed: 126	remaining: 16760	expected removed: 128	expected remaining: 16757
		OR = 0.984199	p = 0.899985
	Colon
		Removed: 364	remaining: 16522	expected removed: 231	expected remaining: 16654
		OR = 1.588347	p = 0.000000
	Spleen
		Removed: 721	remaining: 16165	expected removed: 461	expected remaining: 16424
		OR = 1.589050	p = 0.000000
	Smooth muscle
		Removed: 116	remaining: 16770	expected removed: 121	expected remaining: 16764
		OR = 0.958335	p = 0.745068
	Lateral ventricle
		Removed: 75	remaining: 16811	expected removed: 81	expected remaining: 16804
		OR = 0.925540	p = 0.631389
	Ovary
		Removed: 497	remaining: 16389	expected removed: 298	expected remaining: 16587
		OR = 1.687934	p = 0.000000
	Endometrium 1
		Removed: 1156	remaining: 15730	expected removed: 654	expected remaining: 16231
		OR = 1.823882	p = 0.000000
	Hippocampus
		Removed: 1052	remaining: 15834	expected removed: 651	expected remaining: 16234
		OR = 1.656798	p = 0.000000
	Skin 1
		Removed: 471	remaining: 16415	expected removed: 405	expected remaining: 16480
		OR = 1.167568	p = 0.026015
	Endometrium 2
		Removed: 82	remaining: 16804	expected removed: 81	expected remaining: 16804
		OR = 1.012346	p = 1.000000
	Cerebellum
		Removed: 63	remaining: 16823	expected removed: 80	expected remaining: 16805
		OR = 0.786657	p = 0.155456
	Liver
		Removed: 154	remaining: 16732	expected removed: 161	expected remaining: 16724
		OR = 0.956064	p = 0.692438
	Breast
		Removed: 115	remaining: 16771	expected removed: 127	expected remaining: 16758
		OR = 0.904810	p = 0.439831
	Soft tissue 2
		Removed: 262	remaining: 16624	expected removed: 291	expected remaining: 16594
		OR = 0.898719	p = 0.214081
	Soft tissue 1
		Removed: 74	remaining: 16812	expected removed: 105	expected remaining: 16780
		OR = 0.703420	p = 0.020262
	Cerebral cortex
		Removed: 218	remaining: 16668	expected removed: 202	expected remaining: 16683
		OR = 1.080179	p = 0.461455
CELLS:
	All
		Removed: 0	remaining: 16886	expected removed: 0	expected remaining: 16886
		OR = nan	p = 1.000000
	Hematopoietic cells
		Removed: 435	remaining: 16451	expected removed: 306	expected remaining: 16579
		OR = 1.432629	p = 0.000002
	Urothelial cells
		Removed: 125	remaining: 16761	expected removed: 109	expected remaining: 16776
		OR = 1.147815	p = 0.325124
	Cells in tubules
		Removed: 244	remaining: 16642	expected removed: 188	expected remaining: 16697
		OR = 1.302162	p = 0.007668
	Trophoblastic cells
		Removed: 1216	remaining: 15670	expected removed: 677	expected remaining: 16208
		OR = 1.857827	p = 0.000000
	Follicle cells
		Removed: 641	remaining: 16245	expected removed: 409	expected remaining: 16476
		OR = 1.589523	p = 0.000000
	Cells in seminiferous ducts
		Removed: 803	remaining: 16083	expected removed: 552	expected remaining: 16333
		OR = 1.477323	p = 0.000000
	Decidual cells
		Removed: 335	remaining: 16551	expected removed: 292	expected remaining: 16593
		OR = 1.150172	p = 0.090358
	Respiratory epithelial cells
		Removed: 550	remaining: 16336	expected removed: 280	expected remaining: 16605
		OR = 1.996631	p = 0.000000
	Macrophages
		Removed: 436	remaining: 16450	expected removed: 291	expected remaining: 16594
		OR = 1.511397	p = 0.000000
	Epidermal cells
		Removed: 265	remaining: 16621	expected removed: 253	expected remaining: 16632
		OR = 1.048124	p = 0.626256
	Leydig cells
		Removed: 89	remaining: 16797	expected removed: 95	expected remaining: 16790
		OR = 0.936452	p = 0.658358
	Exocrine glandular cells
		Removed: 77	remaining: 16809	expected removed: 68	expected remaining: 16817
		OR = 1.132892	p = 0.505680
	Non-germinal center cells
		Removed: 372	remaining: 16514	expected removed: 348	expected remaining: 16537
		OR = 1.070454	p = 0.386259
	Lymphoid tissue
		Removed: 240	remaining: 16646	expected removed: 182	expected remaining: 16703
		OR = 1.323197	p = 0.005176
	Germinal center cells
		Removed: 102	remaining: 16784	expected removed: 114	expected remaining: 16771
		OR = 0.894044	p = 0.413850
	Keratinocytes
		Removed: 549	remaining: 16337	expected removed: 380	expected remaining: 16505
		OR = 1.459594	p = 0.000000
	Peripheral nerve/ganglion
		Removed: 116	remaining: 16770	expected removed: 121	expected remaining: 16764
		OR = 0.958335	p = 0.745068
	Myoepithelial cells
		Removed: 128	remaining: 16758	expected removed: 127	expected remaining: 16758
		OR = 1.007874	p = 1.000000
	Islets of langerhans
		Removed: 694	remaining: 16192	expected removed: 482	expected remaining: 16403
		OR = 1.458597	p = 0.000000
	Chondrocytes
		Removed: 86	remaining: 16800	expected removed: 89	expected remaining: 16796
		OR = 0.966062	p = 0.820717
	Purkinje cells
		Removed: 170	remaining: 16716	expected removed: 247	expected remaining: 16638
		OR = 0.685048	p = 0.000145
	Cells in red pulp
		Removed: 553	remaining: 16333	expected removed: 417	expected remaining: 16468
		OR = 1.337100	p = 0.000011
	Melanocytes
		Removed: 760	remaining: 16126	expected removed: 469	expected remaining: 16416
		OR = 1.649611	p = 0.000000
	Pneumocytes
		Removed: 70	remaining: 16816	expected removed: 146	expected remaining: 16739
		OR = 0.477257	p = 0.000000
	Cells in glomeruli
		Removed: 336	remaining: 16550	expected removed: 225	expected remaining: 16660
		OR = 1.503259	p = 0.000003
	Hepatocytes
		Removed: 213	remaining: 16673	expected removed: 184	expected remaining: 16701
		OR = 1.159553	p = 0.157391
	Neuronal cells
		Removed: 185	remaining: 16701	expected removed: 170	expected remaining: 16715
		OR = 1.089148	p = 0.455122
	Cells in white pulp
		Removed: 154	remaining: 16732	expected removed: 228	expected remaining: 16657
		OR = 0.672411	p = 0.000137
	Squamous epithelial cells
		Removed: 110	remaining: 16776	expected removed: 123	expected remaining: 16762
		OR = 0.893563	p = 0.393819
	Langerhans
		Removed: 300	remaining: 16586	expected removed: 219	expected remaining: 16666
		OR = 1.376470	p = 0.000392
	Cells in molecular layer
		Removed: 514	remaining: 16372	expected removed: 299	expected remaining: 16586
		OR = 1.741534	p = 0.000000
	Smooth muscle cells
		Removed: 204	remaining: 16682	expected removed: 204	expected remaining: 16681
		OR = 0.999940	p = 1.000000
	Myocytes
		Removed: 371	remaining: 16515	expected removed: 258	expected remaining: 16627
		OR = 1.447736	p = 0.000006
	Endothelial cells
		Removed: 896	remaining: 15990	expected removed: 428	expected remaining: 16457
		OR = 2.154599	p = 0.000000
	Cells in granular layer
		Removed: 141	remaining: 16745	expected removed: 208	expected remaining: 16677
		OR = 0.675132	p = 0.000306
	Glandular cells
		Removed: 581	remaining: 16305	expected removed: 422	expected remaining: 16463
		OR = 1.390119	p = 0.000000
	Ovarian stroma cells
		Removed: 627	remaining: 16259	expected removed: 421	expected remaining: 16464
		OR = 1.508089	p = 0.000000
	Peripheral nerve
		Removed: 194	remaining: 16692	expected removed: 148	expected remaining: 16737
		OR = 1.314345	p = 0.014339
	Bile duct cells
		Removed: 305	remaining: 16581	expected removed: 287	expected remaining: 16598
		OR = 1.063807	p = 0.480902
	Fibroblasts
		Removed: 103	remaining: 16783	expected removed: 110	expected remaining: 16775
		OR = 0.935917	p = 0.631306
	Glial cells
		Removed: 497	remaining: 16389	expected removed: 298	expected remaining: 16587
		OR = 1.687934	p = 0.000000
	Cells in endometrial stroma
		Removed: 390	remaining: 16496	expected removed: 313	expected remaining: 16572
		OR = 1.251747	p = 0.003742
	Neuropil
		Removed: 83	remaining: 16803	expected removed: 125	expected remaining: 16760
		OR = 0.662301	p = 0.003467
	Adipocytes
		Removed: 74	remaining: 16812	expected removed: 105	expected remaining: 16780
		OR = 0.703420	p = 0.020262
